# Supplementary material for: A Bioengineered In Vitro Model to Assess AAV-Based Gene Therapies for Cyclic GMP-Related Disorders
Source: Int J Mol Sci. 2022 Apr 20;23(9):4538. doi: 10.3390/ijms23094538 (PMC9101586; doi:10.3390/ijms23094538)
Supplement: Supplementary file 1 [file ijms-23-04538-s001.zip]

Archive with 1 entries (1 files):
- ijms-1684893-supplementary.pdf
